# Supplementary material for: Association of Dietary Antioxidant Potential with Sarcopenia in Hypertension
Source: Rev Cardiovasc Med. 2025 Apr 24;26(4):27138. doi: 10.31083/RCM27138 (PMC12059757; doi:10.31083/RCM27138)
Supplement: Supplementary file 1 [file 2153-8174-26-4-27138-s1.zip]

Archive with 3 entries (3 files):
- RCM27138-Supplementary Material-V2.docx
- Supplementary Fig 1.tif
- Supplementary Fig 2.tif
